# Supplementary material for: The Exploration of Joint Toxicity and Associated Mechanisms of Primary Microplastics and Methamphetamine in Zebrafish Larvae
Source: Toxics. 2024 Jan 12;12(1):64. doi: 10.3390/toxics12010064 (PMC10820113; doi:10.3390/toxics12010064)
Supplement: Supplementary file 1 [file toxics-12-00064-s001.zip]

Archive with 1 entries (1 files):
- Supporting Information  toxics-2802592.pdf
